# Supplementary material for: Agreement Between Novice Visual Assessment and Classifications Derived from Markerless Motion Capture During Sit-to-Stand Performance in Healthy Adults
Source: Healthcare (Basel). 2026 Jun 2;14(11):1549. doi: 10.3390/healthcare14111549 (PMC13257056; doi:10.3390/healthcare14111549)
Supplement: Supplementary file 1 [file healthcare-14-01549-s001.zip]

Archive with 1 entries (1 files):
- healthcare-4253459-supplementary.pdf
